# Supplementary material for: Cost-Effective Cultivation of Native PGPB Sinorhizobium Strains in a Homemade Bioreactor for Enhanced Plant Growth
Source: Bioengineering (Basel). 2023 Aug 13;10(8):960. doi: 10.3390/bioengineering10080960 (PMC10451550; doi:10.3390/bioengineering10080960)
Supplement: Supplementary file 1 [file bioengineering-10-00960-s001.zip]

Archive with 5 entries (4 files):
- Figure S1-Supplementary material.docx
- __MACOSX/
- __MACOSX/._Figure S1-Supplementary material.docx
- Figure S1.pdf
- __MACOSX/._Figure S1.pdf
